# Supplementary material for: The Effect of a Kasai Procedure on Liver Transplantation in Children with Biliary Atresia: A Cohort Study
Source: J Clin Med. 2025 May 10;14(10):3328. doi: 10.3390/jcm14103328 (PMC12112731; doi:10.3390/jcm14103328)
Supplement: Supplementary file 1 [file jcm-14-03328-s001.zip]

Archive with 1 entries (1 files):
- jcm-3589179-supplementary.pdf
